# Supplementary material for: A Stereospecific Synthesis and In Vitro Anti-Influenza H1N1 Properties of Lithocholic Acid-Based Spiro-1,2,4-trioxolane
Source: Molecules. 2025 Dec 1;30(23):4613. doi: 10.3390/molecules30234613 (PMC12693687; doi:10.3390/molecules30234613)
Supplement: Supplementary file 1 [file molecules-30-04613-s001.zip]

Archive with 1 entries (1 files):
- molecules-3982937-supplementary.pdf
